# Supplementary material for: Immunization with Anaplasma centrale Msp2 HVRs Is Less Effective than the Live A. centrale Vaccine against Anaplasmosis
Source: Vaccines (Basel). 2023 Sep 29;11(10):1544. doi: 10.3390/vaccines11101544 (PMC10610995; doi:10.3390/vaccines11101544)
Supplement: Supplementary file 1 [file vaccines-11-01544-s001.zip]

Archive with 1 entries (1 files):
- vaccines-2581312-supplementary.pdf
